# Supplementary material for: Prognostic significance of systemic inflammation response index, systemic immune-inflammation index and neutrophil-to-lymphocyte ratio in patients with chronic subdural hematoma after burr hole drainage
Source: Front Neurol. 2026 Jan 12;16:1740766. doi: 10.3389/fneur.2025.1740766 (PMC12834048; doi:10.3389/fneur.2025.1740766)
Supplement: Supplementary file 1 [file Data_Sheet_1.zip]

Archive with 1 entries (1 files):
- Data Sheet 1.CSV
