# Supplementary material for: Prognostic significance of systemic inflammation response index, systemic immune-inflammation index and neutrophil-to-lymphocyte ratio in patients with chronic subdural hematoma after burr hole drainage
Source: Front Neurol. 2026 Jan 12;16:1740766. doi: 10.3389/fneur.2025.1740766 (PMC12834048; doi:10.3389/fneur.2025.1740766)
Supplement: Supplementary file 1 [file Data_Sheet_1.zip › Data Sheet 1.CSV]

	Gender	Age	Height	Weight	Stroke	Herniation	Hypertension	Diabetes	Smoke	Alcohol	GCS	Aspirin	Clopidogrel	RBC	HGB	NEU	MONO	LYM	PLT	CRP	Prognosis	ID	Hematoma_thickness	BMI	SIRI	SII	NLR	Anti_coagulant_platelet_drug
1	Male	55	173	56	N	N	N	N	Y	N	11	N	N	3.19	122	2.93	0.23	0.44	84	19.13	poor	1	0.3	19.7079638090119	1.53159090909091	559.363636363636	6.65909090909091	N
2	Male	49	170	82	Y	N	N	N	N	N	12	Y	Y	4.02	136	4.64	1.33	0.8	184	61.98	good	2	0.3	28.3950617283951	7.714	1067.2	5.8	Y
3	Male	73	159	59	N	N	N	N	N	N	15	N	N	4.37	129	6.35	0.46	0.77	133	9.52	good	3	0.7	24.1588179685585	3.79350649350649	1096.81818181818	8.24675324675325	N
4	Male	68	166	97	N	Y	N	N	N	N	8	N	N	3.46	143	6.22	1.41	0.44	130	39.67	poor	4	1.2	34.5428719008264	19.9322727272727	1837.72727272727	14.1363636363636	N
5	Male	25	159	84	N	N	N	N	N	Y	12	N	N	5.22	115	9.44	0.6	0.92	201	41.34	poor	5	0.9	32.9120128847029	6.15652173913043	2062.4347826087	10.2608695652174	N
6	Male	87	165	67	Y	N	N	N	Y	N	15	N	N	3.29	100	4.87	0.56	0.68	167	126.08	good	6	1	25.1428571428571	4.01058823529412	1196.01470588235	7.16176470588235	N
7	Female	69	159	42	N	N	N	N	N	N	15	N	N	3.43	103	4.76	0.5	1.17	94	28.78	good	7	0.7	18.2066454255803	2.03418803418803	382.42735042735	4.06837606837607	N
8	Female	58	163	36	Y	N	Y	N	N	N	15	Y	Y	3.62	113	6.65	0.84	1.21	177	1.96	good	8	0.7	15.3697083096662	4.61652892561983	972.768595041322	5.49586776859504	Y
9	Male	85	161	97	N	N	Y	N	N	N	15	Y	Y	4.48	132	3.69	0.75	1.52	165	28.82	poor	9	0.3	36.5924557983653	1.82072368421053	400.559210526316	2.42763157894737	Y
10	Male	79	162	90	N	N	Y	Y	N	N	15	N	N	4.12	118	4.61	0.66	1.55	189	23.9	good	10	1	33.802055164954	1.96296774193548	562.122580645161	2.9741935483871	N
11	Male	57	170	60	Y	Y	N	N	N	N	6	Y	Y	4.53	134	10.85	0.62	1.14	233	5.59	poor	11	1.2	21.6049382716049	5.90087719298246	2217.58771929825	9.51754385964912	Y
12	Male	69	158	72	N	N	N	N	Y	N	15	N	N	4.05	129	2.49	0.31	0.94	74	15.59	good	12	1	29.0532879818594	0.821170212765957	196.021276595745	2.64893617021277	N
13	Male	32	158	75	Y	Y	N	N	Y	N	12	N	N	5.54	154	7.37	1.51	1.03	89	3.76	poor	13	6	30.1162131519274	10.8045631067961	636.825242718447	7.15533980582524	N
14	Male	75	175	97	N	N	N	N	N	N	15	N	N	3.39	106	6.16	0.93	1.57	402	131.53	good	14	1	31.263696128561	3.64891719745223	1577.27388535032	3.92356687898089	N
15	Male	87	168	61	N	N	Y	N	N	N	10	N	N	4.23	120	4.58	0.36	0.65	103	10.67	poor	15	0.9	22.4087867693473	2.53661538461538	725.753846153846	7.04615384615385	N
16	Male	45	166	54	N	Y	N	N	N	N	10	N	N	3.05	104	2.43	0.14	0.75	130	24.07	good	16	1.2	20.6611570247934	0.4536	421.2	3.24	N
17	Male	47	169	71	N	Y	N	N	N	N	9	N	N	2.95	94	5.54	0.6	4.02	253	32.46	good	17	1.2	25.2801098592428	0.826865671641791	348.661691542289	1.37810945273632	N
18	Male	57	160	91	N	N	N	N	N	N	15	N	N	4.51	145	6.04	0.43	0.73	211	42.06	good	18	1	34.9480968858132	3.55780821917808	1745.80821917808	8.27397260273973	N
19	Male	78	160	81	N	N	N	N	N	N	15	N	N	4.09	126	8.45	0.81	1.11	174	23.32	good	19	1	31.4878892733564	6.16621621621622	1324.59459459459	7.61261261261261	N
20	Female	78	152	58	N	N	Y	N	N	N	15	N	N	4.19	127	4.41	0.41	1.36	113	1.32	good	20	1	25.9106843468983	1.32948529411765	366.419117647059	3.24264705882353	N
21	Female	63	162	57	N	Y	N	N	N	N	12	N	N	3.19	105	4.25	0.59	1.08	311	32	good	21	4	22.6473769605192	2.32175925925926	1223.84259259259	3.93518518518519	N
22	Male	71	167	90	N	N	Y	Y	N	N	13	N	N	2.51	79	1.49	0.41	0.73	91	10.52	good	22	1	31.9193079894028	0.836849315068493	185.739726027397	2.04109589041096	N
23	Male	69	175	54	Y	N	N	N	N	N	11	N	N	3.29	113	2.85	0.11	0.8	128	39.78	good	23	1	18.699780861943	0.391875	456	3.5625	N
24	Female	75	148	39	N	N	N	N	N	N	15	N	N	3.43	105	2.27	0.72	1.36	182	24.87	good	24	1	19.6282647011697	1.20176470588235	303.779411764706	1.66911764705882	N
25	Male	51	173	98	N	N	N	N	N	N	11	N	N	3.2	92	12.63	0.25	1.09	138	31.66	good	25	0.7	32.2493953238377	2.89678899082569	1599.02752293578	11.5871559633028	N
26	Male	72	162	79	N	N	N	N	N	N	15	N	N	4.55	139	5.18	0.58	0.89	184	24.41	good	26	0.7	30.0838290968091	3.37573033707865	1070.92134831461	5.82022471910112	N
27	Male	84	173	67	N	N	N	N	N	N	15	N	N	4.16	133	3.62	0.52	1.51	152	23.14	good	27	1	22.9926244438472	1.24662251655629	364.397350993377	2.39735099337748	N
28	Female	48	161	56	N	N	N	N	N	N	11	N	N	4.5	116	11.78	0.79	1.16	216	124.97	good	28	1	22.5710475017954	8.02258620689655	2193.51724137931	10.1551724137931	N
29	Female	79	155	55	N	N	Y	Y	N	N	7	N	N	3.09	89	11.82	0.33	1.13	194	68.69	good	29	0.7	23.8751147842057	3.45185840707965	2029.27433628319	10.4601769911504	N
30	Male	83	165	56	N	N	Y	N	N	N	15	N	N	3.65	91	4.99	0.39	0.56	125	78.93	poor	30	0.9	21.5510204081633	3.47517857142857	1113.83928571429	8.91071428571429	N
31	Male	65	173	52	N	N	N	N	N	N	14	N	N	4.74	119	6.77	1.25	0.87	123	6.32	good	31	0.7	18.5135417599809	9.72701149425287	957.137931034483	7.7816091954023	N
32	Male	57	167	51	N	N	N	N	N	N	15	N	N	4.25	131	4.99	0.73	0.54	64	32.24	good	32	0.7	19.4707778735357	6.74574074074074	591.407407407407	9.24074074074074	N
33	Female	59	150	51	N	Y	N	N	N	N	6	Y	Y	3.53	86	7.56	0.96	0.8	118	3.87	poor	33	1.2	23.828125	9.072	1115.1	9.45	Y
34	Male	67	168	51	N	N	N	N	N	N	15	N	N	4.96	140	1.64	1.35	2.3	191	35	good	34	1	19.252619618735	0.962608695652174	136.191304347826	0.71304347826087	N
35	Female	66	151	46	Y	N	Y	Y	N	N	15	Y	N	3.74	104	7.29	0.45	0.94	174	40.29	good	35	1	21.6041047799082	3.48989361702128	1349.42553191489	7.75531914893617	Y
36	Male	54	158	94	Y	Y	N	N	Y	N	7	N	N	3.75	116	13.89	0.27	0.73	319	35.53	poor	36	1.2	36.8480725623583	5.13739726027397	6069.7397260274	19.027397260274	N
37	Male	76	165	99	N	N	Y	Y	N	N	15	N	N	4.74	126	4.92	0.65	0.7	182	17.08	poor	37	1	35.5918367346939	4.56857142857143	1279.2	7.02857142857143	N
38	Male	75	160	53	N	Y	N	N	N	N	11	N	N	4.83	134	4.9	0.39	0.23	94	29	poor	38	1.2	21.7993079584775	8.30869565217391	2002.60869565217	21.304347826087	N
39	Male	34	171	62	N	Y	N	N	N	N	12	N	N	4.12	53	9.8	0.52	0.58	189	10.63	good	39	1.2	21.9773511187082	8.78620689655173	3193.44827586207	16.8965517241379	N
40	Female	52	147	36	N	Y	N	N	N	N	13	N	N	3.92	159	7.93	0.7	0.56	189	49.07	good	40	1.2	18.6620146861942	9.9125	2676.375	14.1607142857143	N
41	Male	84	165	88	N	Y	N	N	N	N	6	N	N	3.68	113	4.6	0.07	0.13	341	42.14	poor	41	6	32	2.47692307692308	12066.1538461538	35.3846153846154	N
42	Male	84	162	68	N	N	Y	N	N	N	15	N	N	4.71	135	1.78	0.62	1.65	138	21.56	good	42	0.7	26.3656030286641	0.668848484848485	148.872727272727	1.07878787878788	N
43	Female	77	165	50	N	N	Y	N	N	N	15	N	N	3.96	129	2.99	0.68	2.06	169	23.82	good	43	0.7	19.5918367346939	0.986990291262136	245.296116504854	1.45145631067961	N
44	Female	56	148	51	N	N	Y	N	N	N	15	N	N	3.23	116	5.08	0.72	0.96	275	70.73	good	44	0.3	24.4351866688031	3.81	1455.20833333333	5.29166666666667	N
45	Male	53	171	81	N	N	N	N	N	N	6	N	N	4.6	101	5.89	0.48	1.64	223	6.31	good	45	0.3	27.7769298861451	1.72390243902439	800.896341463415	3.59146341463415	N
46	Female	55	158	57	Y	Y	N	N	N	N	9	N	N	2.28	76	6.51	0.58	5.14	140	20.69	good	46	1.2	23.7386621315193	0.734591439688716	177.315175097276	1.26653696498054	N
47	Female	71	159	48	N	N	N	N	N	N	13	N	N	3.86	89	7.97	1.15	1.02	106	8.67	good	47	0.7	20.307412205455	8.98578431372549	828.254901960784	7.81372549019608	N
48	Male	81	158	79	N	N	Y	N	N	N	15	N	N	4.12	133	3.71	0.54	0.96	138	4.26	good	48	1	31.5334467120181	2.086875	533.3125	3.86458333333333	N
49	Male	57	159	58	N	N	N	N	N	N	14	N	N	3.73	91	8.31	1.07	1.61	179	85.97	good	49	0.7	23.8086901719128	5.5227950310559	923.906832298137	5.16149068322981	N
50	Female	69	165	57	N	Y	Y	N	N	N	6	N	N	3.83	118	12.55	1.33	0.48	74	34.64	poor	50	1.2	21.8775510204082	34.7739583333333	1934.79166666667	26.1458333333333	N
51	Female	55	147	56	N	N	Y	N	N	N	14	Y	Y	4.25	134	11.37	0.59	0.72	138	29.57	good	51	0.7	26.7759341149742	9.31708333333333	2179.25	15.7916666666667	Y
52	Male	63	158	70	N	N	N	N	N	N	15	N	N	4.7	125	3.03	1.44	3.37	201	26.44	good	52	0.7	28.3446712018141	1.29471810089021	180.721068249258	0.899109792284866	N
53	Female	71	147	43	N	N	Y	N	N	N	6	N	N	3.53	85	14.36	0.79	0.63	309	50.27	poor	53	0.9	21.5018864862672	18.0069841269841	7043.23809523809	22.7936507936508	N
54	Male	59	160	77	N	N	Y	N	N	N	14	N	N	4.33	131	11.24	0.75	2.9	177	34.61	good	54	0.3	30.1038062283737	2.90689655172414	686.027586206897	3.87586206896552	N
55	Male	65	175	76	N	N	N	N	N	N	6	Y	Y	4.05	134	6.55	0.89	0.92	125	37.49	good	55	0.7	25.1278305332359	6.33641304347826	889.945652173913	7.1195652173913	Y
56	Male	56	162	59	N	N	N	N	N	N	6	Y	Y	3.2	81	5.29	0.17	0.04	174	36.94	poor	56	1	23.3234180638183	22.4825	23011.5	132.25	Y
57	Male	69	175	55	N	N	N	N	N	N	12	N	N	2.94	104	8.49	0.85	1.29	89	0.89	good	57	1	18.9919649379109	5.59418604651163	585.744186046512	6.58139534883721	N
58	Male	79	172	55	Y	N	N	N	N	N	15	N	N	4.17	113	2.78	0.59	1.27	116	2.05	poor	58	0.9	19.6232339089482	1.29149606299213	253.92125984252	2.18897637795276	N
59	Male	75	159	80	N	N	N	N	N	N	12	N	N	3.1	100	1.92	0.45	1.09	103	21.11	good	59	1	31.5115016981198	0.792660550458716	181.43119266055	1.76146788990826	N
60	Male	59	160	51	N	N	N	N	N	N	15	N	N	4.81	149	6.59	0.53	1.02	135	7.93	poor	60	1	21.1072664359862	3.42421568627451	872.205882352941	6.46078431372549	N
61	Female	52	164	53	N	Y	N	N	N	N	10	N	N	2.66	78	9.5	0.3	0.96	231	25.15	good	61	1.2	20.8085612366231	2.96875	2285.9375	9.89583333333333	N
62	Male	66	173	58	N	N	N	N	N	N	9	N	N	3.01	97	2.08	0.19	2.45	172	25.82	good	62	1	20.3051748335274	0.16130612244898	146.024489795918	0.848979591836735	N
63	Male	59	161	67	N	N	N	N	N	N	15	N	N	3.89	162	3.35	0.34	0.71	135	20.44	good	63	0.7	26.3328887520947	1.60422535211268	636.971830985916	4.71830985915493	N
64	Male	59	163	55	N	Y	N	N	N	N	6	N	N	3.12	91	9.35	2.42	0.59	245	25.76	poor	64	1.2	21.7180660897457	38.3508474576271	3882.62711864407	15.8474576271186	N
65	Female	71	153	37	N	Y	N	N	Y	N	12	N	N	2.82	80	10.6	0.49	1.05	218	34.61	poor	65	1.2	17.6897888516692	4.94666666666667	2200.7619047619	10.0952380952381	N
66	Male	78	174	97	N	N	N	N	N	N	14	N	N	3.6	106	3.8	0.81	1.67	191	20.1	good	66	1	31.6044423440454	1.84311377245509	434.610778443114	2.27544910179641	N
67	Male	48	158	81	Y	N	N	N	N	N	14	N	N	4.44	154	8.07	1.36	1.65	164	0.5	good	67	0.7	32.2420634920635	6.65163636363636	802.109090909091	4.89090909090909	N
68	Female	82	158	43	Y	N	N	N	N	N	15	Y	N	4.39	122	2.09	0.64	0.59	240	38.63	good	68	0.7	18.7783446712018	2.2671186440678	850.169491525424	3.54237288135593	Y
69	Male	63	166	58	N	N	N	N	N	N	7	N	N	2.67	87	5.38	1.09	1.61	243	19.18	good	69	0.7	21.952479338843	3.64236024844721	812.012422360248	3.3416149068323	N
70	Male	57	158	59	N	N	N	N	N	N	15	N	N	4.82	131	4.25	0.38	2.26	184	1.67	good	70	0.7	24.4472789115646	0.714601769911504	346.017699115044	1.88053097345133	N
71	Male	89	175	91	N	N	Y	Y	N	N	7	N	N	3.36	94	8.14	0.48	0.93	275	106.08	good	71	0.7	29.5105916727538	4.20129032258065	2406.98924731183	8.75268817204301	N
72	Male	49	172	59	N	Y	N	N	N	N	10	N	N	2.9	93	14.07	0.5	0.81	206	4.18	good	72	1.2	20.8308175341142	8.68518518518519	3578.2962962963	17.3703703703704	N
73	Female	70	164	56	N	N	Y	N	N	N	12	N	N	3.06	114	9.43	2.65	0.92	125	28.74	poor	73	0.9	21.7994451050337	27.1625	1281.25	10.25	N
74	Female	62	152	56	N	N	N	N	N	N	15	N	N	2.77	80	7.7	1.02	2.28	133	23.17	good	74	0.7	25.148605395519	3.44473684210526	449.166666666667	3.37719298245614	N
75	Female	58	151	58	N	N	N	N	N	N	14	N	N	3.91	100	4.31	1.17	0.72	103	11.61	good	75	0.7	26.2335558041742	7.00375	616.569444444444	5.98611111111111	N
76	Male	53	174	57	N	Y	N	N	N	N	11	N	N	2.62	79	10.55	0.45	0.86	133	22.88	good	76	1.2	19.7896975425331	5.5203488372093	1631.56976744186	12.2674418604651	N
77	Female	61	146	52	N	N	N	N	N	N	12	Y	Y	4.09	117	5.75	0.81	1.22	138	8.45	poor	77	1	25.4766600920447	3.81762295081967	650.409836065574	4.71311475409836	Y
78	Male	79	172	75	Y	Y	Y	N	N	N	6	N	N	4.62	141	8.57	1.64	2.27	236	6.06	poor	78	1.2	25.6611520347784	6.19154185022026	890.977973568282	3.77533039647577	N
79	Female	50	154	42	N	N	N	N	N	N	14	N	N	3.68	67	8.87	0.42	0.62	179	86.71	good	79	0.7	19.3337299226651	6.00870967741935	2560.85483870968	14.3064516129032	N
80	Male	59	161	52	N	N	N	N	N	N	10	N	N	2.68	89	2.92	0.37	1.47	375	26.88	good	80	0.7	21.2031052289593	0.734965986394558	744.897959183673	1.98639455782313	N
81	Female	75	158	39	N	N	Y	N	N	N	6	N	N	4.03	114	9.24	0.53	0.44	57	24.2	poor	81	0.9	17.3611111111111	11.13	1197	21	N
82	Male	69	160	77	N	N	N	N	N	N	15	N	N	3.87	138	4.36	0.49	1.81	201	22.17	good	82	0.7	30.1038062283737	1.18033149171271	484.17679558011	2.40883977900552	N
83	Male	73	173	98	N	Y	N	N	Y	N	15	N	N	4.28	133	3.33	0.41	0.69	123	1.57	good	83	1.2	32.2493953238377	1.97869565217391	593.608695652174	4.82608695652174	N
84	Male	72	160	64	Y	N	N	N	N	N	12	Y	Y	5.05	121	12.77	0.84	2.85	162	16.12	good	84	1	25.6055363321799	3.76378947368421	725.873684210526	4.48070175438596	Y
85	Male	47	159	59	N	Y	N	N	N	N	10	N	N	2.35	84	6.43	0.56	1.04	196	28.17	good	85	1.2	24.1588179685585	3.46230769230769	1211.80769230769	6.18269230769231	N
86	Female	68	145	40	N	N	N	N	N	N	10	N	N	2.71	139	8.38	0.17	0.65	81	39.44	good	86	0.3	20.8116545265349	2.19169230769231	1044.27692307692	12.8923076923077	N
87	Male	83	169	72	N	N	Y	N	N	N	15	N	N	4.91	126	7.19	0.39	0.69	179	7.85	good	87	0.7	25.5922099809619	4.06391304347826	1865.23188405797	10.4202898550725	N
88	Male	64	166	64	N	N	Y	N	N	N	6	N	N	4.04	121	6.87	1.16	1.98	284	28.08	poor	88	0.3	23.8894628099174	4.02484848484848	985.393939393939	3.46969696969697	N
89	Male	68	163	62	Y	N	N	N	Y	Y	15	N	N	4.63	143	6.39	0.5	0.77	218	26.44	good	89	0.7	24.0569347455645	4.14935064935065	1809.11688311688	8.2987012987013	N
90	Male	86	166	85	N	N	Y	N	N	N	15	N	N	3.54	125	2.19	0.41	0.76	116	28.78	good	90	0.7	30.6689049586777	1.18144736842105	334.263157894737	2.88157894736842	N
91	Male	65	159	98	N	N	N	N	N	N	14	N	N	4.13	141	1.48	0.76	1.06	174	10.9	good	91	0.7	37.8138020377438	1.0611320754717	242.943396226415	1.39622641509434	N
92	Male	60	173	60	N	N	Y	Y	N	N	15	N	N	4.99	153	8.28	0.69	1.68	91	2.11	good	92	0.7	20.9023858580429	3.40071428571428	448.5	4.92857142857143	N
93	Male	60	165	73	N	N	N	N	Y	N	15	N	N	2.98	103	10.74	0.5	2.29	169	3.49	good	93	0.7	27.1020408163265	2.34497816593886	792.602620087336	4.68995633187773	N
94	Male	83	168	99	Y	N	Y	Y	Y	Y	15	N	N	4.04	129	5.97	0.59	1.5	218	34.45	good	94	0.7	34.402221941674	2.3482	867.64	3.98	N
95	Male	63	172	66	N	N	N	N	N	N	15	N	N	4.76	132	6.08	1.09	0.93	140	15.65	good	95	0.3	22.9440888781548	7.12602150537634	915.268817204301	6.53763440860215	N
96	Male	84	174	56	N	N	N	N	N	N	15	N	N	3.57	89	4.98	1.07	0.76	189	38.6	good	96	0.7	19.4943289224953	7.01131578947369	1238.44736842105	6.55263157894737	N
97	Male	67	162	77	N	N	N	N	N	N	12	N	N	4.56	132	9.18	0.55	0.81	162	38.17	poor	97	0.3	29.40778799	6.23333333333333	1836	11.3333333333333	N
98	Male	54	168	100	N	Y	N	N	N	N	10	N	N	3.41	91	15.26	1.58	0.94	289	2.11	good	98	1.2	34.7178386567353	25.6497872340426	4691.63829787234	16.2340425531915	N
99	Female	65	152	48	N	N	N	Y	N	N	15	Y	N	4.87	120	3.91	0.55	0.77	125	22.45	poor	99	0.9	22.1002895900015	2.79285714285714	634.74025974026	5.07792207792208	Y
100	Male	71	166	85	N	N	N	N	N	N	11	Y	N	4.54	142	17.35	1.12	0.74	108	96.64	good	100	0.7	30.6689049586777	26.2594594594595	2532.16216216216	23.4459459459459	Y
101	Male	67	163	64	N	N	N	N	N	N	15	Y	Y	4.96	129	5.59	0.73	2.56	189	127.89	poor	101	0.3	24.7251829329413	1.594023438	412.6992188	2.18359375	Y
102	Male	47	171	50	N	N	N	N	N	N	15	N	N	5.43	116	21.15	1.17	1.58	228	2.49	good	102	0.7	18.3144592655902	15.6617088607595	3052.0253164557	13.3860759493671	N
103	Female	48	151	43	N	N	Y	N	N	N	14	N	N	3.5	111	6.21	0.76	0.94	196	36.84	good	103	0.7	20.4467420238417	5.02085106382979	1294.85106382979	6.6063829787234	N
104	Male	54	174	63	N	N	N	N	N	N	14	N	N	4.62	135	2.88	0.93	0.64	169	31.35	good	104	1	21.5619092627599	4.185	760.5	4.5	N
105	Male	64	165	99	N	N	N	N	N	N	15	N	N	4.46	141	5.65	0.7	1.83	250	2.36	good	105	0.7	35.5918367346939	2.16120218579235	771.857923497268	3.08743169398907	N
106	Male	59	159	72	N	N	N	N	N	N	13	N	N	3.18	102	9.14	0.32	0.7	167	34.82	good	106	0.7	28.7104793249536	4.17828571428571	2180.54285714286	13.0571428571429	N
107	Male	75	168	65	Y	Y	Y	N	N	N	15	N	N	4.55	126	2.18	0.42	1.03	145	11	poor	107	1.2	23.6712536295922	0.888932038834952	306.893203883495	2.11650485436893	N
108	Male	20	164	65	N	N	N	N	N	N	15	N	N	4.23	150	3.33	0.37	0.96	125	19.09	good	108	0.7	24.7720967102656	1.2834375	433.59375	3.46875	N
109	Male	56	169	63	N	N	N	N	N	N	15	N	N	4.23	138	1.31	0.73	1.09	103	19.75	good	109	0.3	22.7833088854905	0.877339449541284	123.788990825688	1.20183486238532	N
110	Male	81	174	58	N	N	N	N	Y	Y	15	N	N	3.54	92	2.21	0.63	0.58	59	30.73	good	110	1	20.0850661625709	2.40051724137931	224.810344827586	3.81034482758621	N
111	Male	78	166	97	N	N	N	N	N	N	15	N	N	3.34	129	3.38	0.46	0.88	125	24.13	good	111	0.7	34.5428719008264	1.76681818181818	480.113636363636	3.84090909090909	N
112	Male	13	175	68	N	N	N	N	N	N	15	N	N	3.05	96	2.43	1.65	1.56	89	52.16	good	112	1	22.7903579254931	2.57019230769231	138.634615384615	1.55769230769231	N
113	Male	70	167	78	N	N	N	N	N	N	15	N	N	4.27	133	11.65	1.09	1.79	196	3.28	good	113	0.7	28.0889910306745	7.09413407821229	1275.64245810056	6.50837988826816	N
114	Male	74	172	67	N	N	Y	Y	N	N	14	Y	N	4.33	141	4.13	0.49	2.28	177	1.66	good	114	1	23.2459847844463	0.887587719298246	320.618421052632	1.81140350877193	Y
115	Male	55	166	73	N	N	N	N	Y	N	15	N	N	4.13	124	4.35	0.72	1.46	250	17.38	good	115	1	26.7949380165289	2.14520547945205	744.86301369863	2.97945205479452	N
116	Male	43	158	80	N	N	N	N	N	N	15	N	N	4.61	135	4.25	0.77	1.26	191	17.22	good	116	0.7	31.8877551020408	2.59722222222222	644.246031746032	3.37301587301587	N
117	Male	52	170	72	N	N	N	N	N	N	11	N	N	5.36	146	3.78	1	1.84	324	19.96	poor	117	1	25.3086419753086	2.05434782608696	665.608695652174	2.05434782608696	N
118	Male	66	164	82	N	N	Y	Y	N	Y	15	N	N	4.69	115	4.33	0.78	3.28	201	6.98	good	118	1	30.3871052979257	1.02969512195122	265.344512195122	1.32012195121951	N
119	Male	65	167	98	N	Y	Y	N	Y	Y	15	N	N	3.41	124	1.91	0.5	1.19	128	15.06	good	119	1.2	34.472852628555	0.802521008403361	205.445378151261	1.60504201680672	N
120	Male	52	173	52	N	N	N	N	N	N	15	N	N	5.31	141	3.16	0.79	1.44	138	29.54	good	120	0.7	18.5135417599809	1.73361111111111	302.833333333333	2.19444444444444	N
121	Male	68	164	69	N	N	Y	N	N	N	15	N	N	4.01	126	5.49	1.09	1.81	194	27.55	good	121	0.3	26.0932752014797	3.30613259668508	588.430939226519	3.03314917127072	N
122	Male	50	168	61	N	N	N	N	Y	Y	15	N	N	5.15	119	3.83	0.66	1.17	162	2.43	good	122	1	22.4087867693473	2.16051282051282	530.307692307692	3.27350427350427	N
123	Male	67	167	74	N	N	N	N	Y	Y	15	N	N	4.1	121	1.89	0.51	1.98	118	14.95	good	123	1	26.8122187110983	0.486818181818182	112.636363636364	0.954545454545454	N
124	Female	66	156	52	N	Y	N	N	N	N	15	N	N	3.88	115	4.23	0.96	1.77	128	19.51	good	124	2	22.4996371026274	2.29423728813559	305.898305084746	2.38983050847458	N
125	Male	55	161	90	N	N	Y	Y	N	Y	15	N	N	3.36	95	8.34	1.22	1.16	238	35.94	good	125	0.7	34.1985568209022	8.77137931034483	1711.13793103448	7.18965517241379	N
126	Male	58	169	92	N	Y	N	Y	N	N	15	N	N	5.07	151	2.11	0.7	1.69	101	15.59	good	126	1.2	31.8342124153428	0.87396449704142	126.100591715976	1.24852071005917	N
127	Male	35	160	94	N	N	N	N	N	Y	15	N	N	3.81	120	8.79	0.5	0.85	118	30.03	good	127	0.7	35.9861591695502	5.17058823529412	1220.25882352941	10.3411764705882	N
128	Male	88	166	96	N	N	N	N	N	N	10	N	N	3.39	104	4.27	0.75	0.78	145	40.98	good	128	0.7	34.2200413223141	4.10576923076923	793.782051282051	5.47435897435897	N
129	Male	51	175	71	N	N	N	N	N	N	15	N	N	4.09	96	9.89	0.35	0.6	96	45.47	good	129	0.7	23.6669101533966	5.76916666666667	1582.4	16.4833333333333	N
130	Male	66	172	57	N	N	N	N	Y	N	13	N	N	3.56	121	6.23	0.6	0.52	174	28.75	good	130	0.7	20.2270257215312	7.18846153846154	2084.65384615385	11.9807692307692	N
131	Male	52	158	74	N	N	Y	N	N	N	15	N	N	5.25	115	4.45	1.35	1.68	106	11.48	good	131	1	29.7619047619048	3.57589285714286	280.77380952381	2.64880952380952	N
132	Male	57	162	67	N	N	N	N	N	N	15	N	N	3.67	120	0.58	0.26	0.98	67	29.38	good	132	0.7	26.0275824770146	0.153877551020408	39.6530612244898	0.591836734693878	N
133	Male	73	162	55	N	N	Y	N	N	N	15	N	N	4.25	136	6.39	0.59	1.04	240	20.24	good	133	0.3	21.9713358572201	3.62509615384615	1474.61538461538	6.14423076923077	N
134	Female	52	149	58	N	Y	N	N	N	N	6	N	N	2.9	101	18.81	0.63	1.21	409	46.81	poor	134	1.2	26.897670187097	9.79363636363636	6358.09090909091	15.5454545454545	N
135	Male	82	170	100	N	N	Y	N	N	N	15	N	N	5.08	117	3.72	0.84	1.73	231	23.29	good	135	1	33.9506172839506	1.80624277456647	496.71676300578	2.15028901734104	N
136	Male	84	166	98	N	N	N	N	N	N	15	N	N	3.92	135	3.22	0.8	1.48	145	30.09	good	136	1	34.8657024793388	1.74054054054054	315.472972972973	2.17567567567568	N
137	Female	66	153	36	N	N	N	N	N	N	13	N	N	4.07	112	5.77	0.61	2.3	228	58.57	good	137	0.7	17.3134103654635	1.53030434782609	571.982608695652	2.50869565217391	N
138	Female	85	161	40	Y	Y	Y	N	N	N	7	N	N	4.04	103	8.29	1.24	1.25	226	48.94	poor	138	2	17.0992784104511	8.22368	1498.832	6.632	N
139	Male	59	164	54	N	Y	N	N	N	Y	15	N	N	4.38	132	4.43	0.83	1.62	162	23.54	good	139	1.2	21.1388558594266	2.26969135802469	443	2.73456790123457	N
140	Male	44	158	56	N	N	N	N	Y	N	15	N	N	4.45	164	8.82	1.19	1.8	238	20.97	good	140	1	23.3843537414966	5.831	1166.2	4.9	N
141	Male	87	161	53	N	Y	Y	Y	N	N	15	N	N	4.17	139	3.9	1.23	1.11	216	32.3	good	141	1.2	21.5450907971684	4.32162162162162	758.918918918919	3.51351351351351	N
142	Female	80	150	36	N	N	N	N	N	Y	15	N	N	3.81	122	3	0.76	1.1	135	25.47	good	142	0.7	17.96875	2.07272727272727	368.181818181818	2.72727272727273	N
143	Female	87	148	50	N	N	Y	N	N	N	12	N	N	3.86	119	5.12	0.99	1.62	165	27.48	poor	143	0.9	24.034609838167	3.12888888888889	521.481481481482	3.16049382716049	N
144	Male	52	160	83	N	N	N	N	Y	N	15	N	N	5.19	138	1.53	0.67	0.78	240	18.01	good	144	0.7	32.1799307958478	1.31423076923077	470.769230769231	1.96153846153846	N
145	Female	71	152	55	N	Y	N	N	Y	Y	15	N	N	4.17	122	3.68	0.4	1.2	155	13.44	good	145	1.2	24.7675659198293	1.22666666666667	475.333333333333	3.06666666666667	N
146	Male	80	164	65	N	Y	Y	Y	N	Y	13	N	N	3.83	130	1.29	0.52	1.17	91	24.99	good	146	1.2	24.7720967102656	0.573333333333333	100.333333333333	1.1025641025641	N
147	Female	60	152	38	N	N	N	N	Y	N	15	N	N	3.01	90	7.91	0.31	2.05	147	24.84	good	147	0.7	18.2898948331047	1.19614634146341	567.204878048781	3.85853658536585	N
148	Male	49	170	87	N	N	Y	N	N	N	15	N	N	5.05	151	3.79	0.55	1.25	123	3.91	good	148	0.7	29.9382716049383	1.6676	372.936	3.032	N
149	Male	56	158	90	N	Y	N	N	N	N	6	Y	Y	4.18	136	7.41	0.32	0.12	57	25.26	poor	149	1.2	35.4308390022676	19.76	3519.75	61.75	Y
150	Male	59	159	60	N	Y	Y	Y	N	N	12	N	N	3.81	92	6.34	1.47	0.91	179	29.65	good	150	1.2	24.5089457652043	10.2415384615385	1247.0989010989	6.96703296703297	N
151	Male	76	174	61	N	N	Y	N	N	N	15	N	N	3.63	115	3.8	0.68	1.42	157	19.4	good	151	0.7	20.9711720226843	1.81971830985916	420.140845070423	2.67605633802817	N
152	Male	78	163	66	N	N	Y	N	N	N	14	N	Y	4.11	126	3.68	0.94	0.98	201	3.37	good	152	1	25.3934311203181	3.52979591836735	754.775510204082	3.75510204081633	Y
153	Male	77	158	56	N	N	Y	N	N	N	15	N	N	4.17	134	2.34	0.54	1.45	128	9.56	good	153	1	23.3843537414966	0.871448275862069	206.565517241379	1.61379310344828	N
154	Male	80	167	77	N	N	N	N	N	N	13	N	N	3.72	120	9.08	0.49	1	245	26.26	good	154	0.7	27.7697979507804	4.4492	2224.6	9.08	N
155	Male	83	174	54	N	N	Y	N	Y	Y	11	N	N	4.17	95	6.84	0.42	0.8	365	29.38	good	155	0.7	18.9035916824197	3.591	3120.75	8.55	N
156	Male	71	167	90	N	N	Y	Y	N	Y	10	N	N	2.38	113	3.41	0.27	0.66	253	48.46	good	156	1	31.9193079894028	1.395	1307.16666666667	5.16666666666667	N
157	Male	89	165	76	N	Y	N	N	Y	Y	11	N	N	3.61	109	9.77	0.41	0.76	358	57.3	good	157	1.2	28.0816326530612	5.27065789473684	4602.18421052632	12.8552631578947	N
158	Male	57	166	100	N	N	N	N	N	Y	15	N	N	5.71	130	2.92	0.46	1.45	160	17.11	good	158	0.7	35.5113636363636	0.926344827586207	322.206896551724	2.01379310344828	N
159	Male	37	175	96	N	Y	N	N	N	Y	12	N	N	4.04	123	4.44	0.9	1.69	186	136.15	good	159	1.2	30.9715120525931	2.36449704142012	488.662721893491	2.62721893491124	N
160	Male	65	166	63	N	Y	N	N	Y	Y	15	N	N	3.72	110	3.03	0.8	0.56	74	29.05	good	160	1.2	23.566632231405	4.32857142857143	400.392857142857	5.41071428571428	N
161	Male	64	171	94	N	N	N	N	N	N	15	N	N	4.01	131	5.79	0.58	1.75	216	22.86	good	161	0.7	31.745062727023	1.91897142857143	714.651428571429	3.30857142857143	N
162	Female	74	159	40	N	Y	N	N	N	N	15	N	N	4.03	131	5.88	0.73	0.56	106	32.35	good	162	1.2	17.5063898322888	7.665	1113	10.5	N
163	Male	66	175	89	N	N	N	N	N	N	6	N	N	3.02	89	9.2	2.56	0.55	417	14.2	poor	163	0.9	28.9262235208181	42.8218181818182	6975.27272727273	16.7272727272727	N
164	Male	77	168	96	N	N	Y	N	N	N	15	N	N	3.94	121	3.32	0.41	1.37	231	12.33	good	164	1	33.4553717964903	0.993576642335766	559.795620437956	2.42335766423358	N
165	Male	71	171	67	N	N	N	N	Y	Y	7	N	N	4.69	121	2.42	0.96	0.47	191	50.25	good	165	0.7	23.5035560575074	4.94297872340426	983.446808510638	5.14893617021277	N
166	Female	54	162	49	N	Y	Y	N	N	N	14	Y	Y	4.1	69	11.52	0.4	1.95	355	7.54	good	166	4	19.9432125473229	2.36307692307692	2097.23076923077	5.90769230769231	Y
167	Male	66	167	52	N	N	N	N	N	N	15	N	N	4.51	139	1.98	0.9	1.37	138	24.77	good	167	0.7	19.7899709534297	1.3007299270073	199.445255474453	1.44525547445255	N
168	Female	83	156	49	N	N	Y	N	N	Y	13	N	N	3.38	98	4.31	0.59	1.29	226	16.16	good	168	0.7	21.4109449847583	1.97124031007752	755.085271317829	3.34108527131783	N
169	Male	83	170	61	N	Y	Y	N	N	N	11	N	N	4.53	91	5.04	1.8	0.76	321	23.36	poor	169	1.2	21.9135802469136	11.9368421052632	2128.73684210526	6.63157894736842	N
170	Male	34	168	62	N	N	N	N	N	N	10	N	N	3.39	80	16.78	1.86	1.08	390	28.17	poor	170	0.9	22.7244034844085	28.8988888888889	6059.44444444444	15.537037037037	N
171	Female	70	165	59	N	N	Y	N	N	N	13	N	N	3.28	87	3.98	0.58	1.96	81	10.47	good	171	0.7	22.530612244898	1.17775510204082	164.479591836735	2.03061224489796	N
172	Female	63	159	51	N	Y	Y	N	N	N	6	Y	Y	3.16	98	9.93	0.95	0.82	204	25.69	poor	172	1.2	21.3577955953923	11.5042682926829	2470.39024390244	12.109756097561	Y
173	Female	66	161	56	N	N	N	N	N	N	15	N	N	3.65	134	1.69	0.47	0.75	103	24	good	173	0.7	22.5710475017954	1.05906666666667	232.093333333333	2.25333333333333	N
174	Male	81	160	99	N	Y	Y	N	N	N	13	Y	N	4.8	118	3.24	0.4	1.51	265	35.92	good	174	1.2	37.7162629757785	0.858278145695364	568.609271523179	2.14569536423841	Y
175	Male	68	171	79	N	Y	Y	Y	N	Y	11	N	N	3.11	114	0.72	0.2	1.2	113	44.84	good	175	2	27.1664479106254	0.12	67.8	0.6	N
176	Male	69	167	63	N	N	N	N	N	N	6	N	N	6.27	119	11.46	0.46	0.71	172	3.24	poor	176	0.9	23.301094832264	7.42478873239437	2776.22535211268	16.1408450704225	N
177	Male	77	169	80	N	Y	Y	N	N	N	7	N	N	2.88	92	5.77	0.94	0.93	145	14.67	good	177	1.2	28.0890109547143	5.83204301075269	899.623655913978	6.20430107526882	N
178	Male	72	174	82	N	Y	Y	N	N	Y	15	N	N	4.04	115	1.84	0.2	1.55	120	23.76	good	178	1.2	27.1739130434783	0.23741935483871	142.451612903226	1.18709677419355	N
179	Female	93	149	59	N	N	Y	N	N	N	15	N	N	4.12	124	2.97	0.82	1.04	208	37.4	good	179	0.3	27.2932241604367	2.34173076923077	594	2.85576923076923	N
180	Female	52	156	55	Y	N	Y	N	N	N	14	N	N	3.86	104	4.98	1.07	1.39	160	2.88	poor	180	0.3	23.5883292204964	3.83352517985612	573.237410071942	3.58273381294964	N
181	Female	63	160	54	Y	Y	N	N	N	N	6	N	N	2.66	128	10.47	0.34	0.77	172	37.53	poor	181	2	22.1453287197232	4.62311688311688	2338.75324675325	13.5974025974026	N
182	Male	63	159	87	N	N	N	N	Y	Y	14	N	N	3.75	117	13.72	2	1.45	272	40.78	good	182	0.7	33.9623962746402	18.9241379310345	2573.68275862069	9.46206896551724	N
183	Male	53	171	70	N	N	Y	N	N	N	10	N	N	2.75	81	13.68	1.14	0.7	169	27.88	poor	183	0.3	24.4192790207869	22.2788571428571	3302.74285714286	19.5428571428571	N
184	Male	72	159	81	N	N	N	N	N	N	15	N	N	4.59	120	8.42	0.74	0.96	133	0.5	good	184	0.7	31.8616294947656	6.49041666666667	1166.52083333333	8.77083333333333	N
185	Male	78	167	99	N	N	Y	Y	N	Y	14	N	N	4.01	130	4.5	0.34	1.91	194	2.65	good	185	0.3	34.792045708449	0.801047120418848	457.068062827225	2.35602094240838	N
186	Male	80	167	60	N	N	Y	N	N	N	15	N	N	4.24	119	6	0.86	1.17	240	19.03	good	186	0.7	22.343515592582	4.41025641025641	1230.76923076923	5.12820512820513	N
187	Male	71	165	59	N	Y	N	N	Y	Y	15	N	N	4	134	2.94	0.74	1.99	243	11.11	good	187	3	22.530612244898	1.09326633165829	359.005025125628	1.47738693467337	N
188	Male	75	161	50	N	N	N	N	N	N	13	N	N	4.88	104	5.89	0.6	0.42	116	7.57	poor	188	0.3	20.5191340925413	8.41428571428572	1626.76190476191	14.0238095238095	N
189	Male	61	171	78	N	N	N	N	N	Y	15	N	N	3.4	124	4.49	0.47	2.52	282	14.12	good	189	0.7	26.8612069228656	0.837420634920635	502.452380952381	1.78174603174603	N
190	Male	69	175	84	Y	Y	N	N	N	N	14	N	N	4.26	119	1.89	0.66	0.74	91	40.29	good	190	1.2	27.4653031409788	1.68567567567568	232.418918918919	2.55405405405405	N
191	Female	50	147	40	N	N	N	N	Y	Y	15	N	N	4.1	87	1.52	0.41	1.08	138	1.53	good	191	1	20.2847985719502	0.577037037037037	194.222222222222	1.40740740740741	N
192	Female	60	160	51	N	N	N	N	Y	Y	14	N	N	3.38	104	7.24	1.68	0.94	121	23.7	poor	192	0.9	21.1072664359862	12.9395744680851	931.957446808511	7.70212765957447	N
193	Male	44	170	98	N	N	N	Y	N	N	14	N	N	5.39	165	5.04	2.41	2.01	500	11.78	good	193	0.7	33.3333333333333	6.04298507462687	1253.73134328358	2.50746268656716	N
194	Male	69	161	55	N	N	Y	N	Y	Y	15	N	N	3.53	128	5.57	0.74	1.12	169	14.95	good	194	0.7	22.2290619335864	3.68017857142857	840.473214285714	4.97321428571429	N
195	Male	67	160	86	N	N	N	N	Y	N	15	N	N	3.82	113	5.17	1.32	1.73	120	24.59	good	195	0.7	33.2179930795848	3.94473988439306	358.612716763006	2.98843930635838	N
196	Male	80	159	83	N	N	N	N	N	N	14	N	N	4.04	119	2.49	0.63	1.86	262	27.9	good	196	1	32.5618850880571	0.843387096774194	350.741935483871	1.33870967741935	N
197	Male	85	165	86	N	N	N	N	Y	Y	15	N	N	4.07	123	1.99	0.64	0.77	123	1.34	good	197	1	31.3469387755102	1.65402597402597	317.883116883117	2.58441558441558	N
198	Male	69	159	60	N	N	N	N	Y	N	15	N	N	3.58	111	5.38	0.65	0.92	182	2.65	good	198	0.7	24.5089457652043	3.80108695652174	1064.30434782609	5.84782608695652	N
199	Male	74	161	83	N	N	N	N	N	N	15	N	N	4.66	141	5.2	1.31	0.55	226	74.36	good	199	1	31.804657843439	12.3854545454545	2136.72727272727	9.45454545454545	N
200	Female	52	152	46	N	N	N	N	N	N	15	N	N	4.63	138	4.01	0.59	0.97	157	18.92	good	200	0.7	21.3382106386222	2.43907216494845	649.041237113402	4.1340206185567	N
201	Male	87	168	69	N	N	N	N	Y	N	15	N	N	4.15	131	2.73	0.69	0.91	54	27.62	good	201	0.7	24.9337204898371	2.07	162	3	N
202	Female	69	154	47	N	Y	N	N	N	N	15	N	N	4.25	131	3.01	0.54	0.99	123	16.74	good	202	1.2	21.192742415229	1.64181818181818	373.969696969697	3.04040404040404	N
203	Male	73	171	85	N	N	Y	Y	N	Y	14	N	N	4.42	133	6.95	0.46	0.7	179	16.44	good	203	0.7	28.9978938371845	4.56714285714286	1777.21428571429	9.92857142857143	N
204	Male	69	173	85	N	N	N	N	Y	Y	15	N	N	3.99	132	3.5	0.89	1.47	145	23.18	good	204	0.3	28.3675236644868	2.11904761904762	345.238095238095	2.38095238095238	N
205	Female	80	152	39	N	Y	N	N	N	N	6	N	N	4.16	127	3.65	0.75	5.2	152	33.43	good	205	6	18.6709343087944	0.526442307692308	106.692307692308	0.701923076923077	N
206	Male	71	175	86	N	N	Y	N	N	N	15	N	N	3.47	115	1.61	0.32	0.95	167	39.81	good	206	0.7	28.0496712929145	0.542315789473684	283.021052631579	1.69473684210526	N
207	Male	58	159	62	N	N	Y	N	Y	Y	15	N	N	5.03	159	3.7	0.56	1.6	162	12.31	good	207	0.7	25.2092013584959	1.295	374.625	2.3125	N
208	Male	70	172	69	N	Y	N	N	N	N	15	N	N	3.72	128	6.9	0.72	1.83	191	19.97	good	208	1.2	23.8497765970293	2.71475409836066	720.16393442623	3.77049180327869	N
209	Male	63	175	84	N	Y	N	N	Y	Y	15	N	N	4.5	138	4.16	0.31	1.19	64	28.36	good	209	1.2	27.4653031409788	1.0836974789916	223.731092436975	3.49579831932773	N
210	Female	31	146	57	N	Y	N	N	N	N	6	N	N	3.47	118	18.28	0.24	0.62	47	44.44	poor	210	1.2	27.5312294543064	7.07612903225806	1385.74193548387	29.4838709677419	N
211	Male	82	164	92	N	Y	N	N	Y	Y	15	N	N	3.48	106	4.45	0.82	0.53	108	22.4	poor	211	1.2	33.6900515259612	6.88490566037736	906.792452830189	8.39622641509434	N
212	Male	56	164	54	N	Y	Y	N	N	N	15	N	N	4.42	131	5.68	0.95	1.54	152	38.68	good	212	1.2	21.1388558594266	3.5038961038961	560.623376623377	3.68831168831169	N
213	Female	32	149	35	N	Y	N	N	N	N	15	N	N	4.13	123	2.63	0.98	1.33	120	23.86	good	213	1.2	17.7999288002848	1.93789473684211	237.293233082707	1.97744360902256	N
214	Male	73	165	89	N	N	N	N	Y	N	15	N	N	3.55	111	4.92	1.2	2.32	226	29.61	good	214	0.7	32.3265306122449	2.5448275862069	479.275862068966	2.12068965517241	N
215	Male	79	160	69	N	N	N	N	Y	Y	15	N	N	5.46	172	4.37	0.34	1.32	260	23.07	poor	215	0.9	27.3356401384083	1.12560606060606	860.757575757576	3.31060606060606	N
216	Male	75	158	96	N	Y	N	N	N	N	11	N	N	3.56	113	0.15	0.08	0.69	40	45.93	good	216	1.2	37.5566893424036	0.0173913043478261	8.69565217391304	0.217391304347826	N
217	Male	70	172	88	Y	Y	Y	Y	N	N	15	N	N	3.47	114	0.0899999999999999	0.35	0.93	81	29.58	good	217	1.2	29.585798816568	0.0338709677419354	7.83870967741935	0.096774193548387	N
218	Female	60	149	58	N	N	N	N	N	N	15	N	N	4.4	136	7.42	0.75	1.25	118	15.42	good	218	0.7	26.897670187097	4.452	700.448	5.936	N
219	Female	57	151	56	N	Y	Y	N	N	N	6	N	N	4.24	120	2.93	0.75	0.53	245	12.36	poor	219	1.2	25.4619806334632	4.14622641509434	1354.43396226415	5.52830188679245	N
220	Male	56	167	73	Y	Y	N	N	N	N	9	N	N	4.01	119	7.93	0.46	1.15	209	17.12	poor	220	1.2	26.4930256312043	3.172	1441.19130434783	6.89565217391304	N
221	Female	75	148	50	N	Y	N	N	N	Y	13	N	N	3.76	92	8.93	0.25	1.52	130	26.93	poor	221	1.2	24.034609838167	1.46875	763.75	5.875	N
222	Male	77	162	63	N	N	Y	N	Y	Y	6	N	N	3.7	71	6.31	1.06	0.65	179	6.82	poor	222	1	24.6755002704164	10.2901538461538	1737.67692307692	9.70769230769231	N
223	Male	35	161	66	N	Y	N	N	N	N	15	N	N	5.15	130	2.74	0.46	1.19	257	21.98	good	223	1.2	25.9909031838856	1.05915966386555	591.747899159664	2.30252100840336	N
224	Male	78	174	90	N	Y	N	N	N	N	15	N	N	4.3	122	8.02	0.65	0.86	162	23.09	poor	224	3	29.5368620037807	6.06162790697674	1510.74418604651	9.32558139534884	N
225	Female	36	165	52	N	N	N	N	N	N	11	N	N	3.9	114	19.15	0.47	2.05	172	5.44	good	225	0.7	20.2448979591837	4.39048780487805	1606.73170731707	9.34146341463415	N
226	Male	50	165	90	N	Y	Y	N	N	N	13	N	N	4.98	119	6.2	0.75	0.74	191	29.56	poor	226	6	32.6530612244898	6.28378378378378	1600.27027027027	8.37837837837838	N
227	Male	48	171	84	N	Y	N	Y	Y	N	7	N	N	3.92	121	5.87	0.73	1.31	289	6.92	poor	227	1.2	28.6926528494246	3.27106870229008	1294.98473282443	4.48091603053435	N
228	Male	68	167	59	N	Y	N	N	N	N	6	N	N	4.78	140	11.86	0.59	0.62	201	22.13	poor	228	1.2	22.0243225126879	11.2861290322581	3844.93548387097	19.1290322580645	N
229	Female	74	149	44	N	Y	N	N	N	Y	15	N	N	4.27	123	3.8	0.7	1.17	72	14.57	poor	229	1.2	21.3599145603418	2.27350427350427	233.846153846154	3.24786324786325	N
230	Female	48	158	42	N	N	N	N	N	N	15	N	N	4.79	73	2.51	0.47	1.58	98	22.43	good	230	0.7	18.4240362811791	0.746645569620253	155.683544303797	1.58860759493671	N
231	Male	72	174	95	N	Y	N	N	N	N	15	N	N	3.89	125	3.14	0.55	1.21	120	0.5	good	231	1.2	31.0137051039698	1.42727272727273	311.404958677686	2.59504132231405	N
232	Male	58	173	94	N	N	Y	N	N	N	15	N	N	4.33	144	6.93	1.07	1.42	130	23.72	good	232	0.3	31.0549732748066	5.2219014084507	634.43661971831	4.88028169014085	N
233	Male	59	161	66	N	N	Y	N	N	Y	15	N	N	4.78	148	8.8	0.62	1.85	25	14.47	good	233	1	25.9909031838856	2.94918918918919	118.918918918919	4.75675675675676	N
234	Male	78	162	80	N	N	Y	N	N	N	15	N	N	3.61	119	2.9	0.47	1.41	118	14.71	good	234	1	30.4218496484586	0.966666666666667	242.695035460993	2.05673758865248	N
235	Male	85	171	88	N	N	Y	N	N	N	15	N	N	3.78	114	3.19	0.79	2.11	208	33.38	good	235	0.7	29.913616800464	1.19436018957346	314.464454976303	1.51184834123223	N
236	Male	47	169	64	N	Y	Y	N	N	N	12	N	N	3.56	100	8.72	1.22	1.11	162	23.84	poor	236	1.2	23.0954090072095	9.58414414414414	1272.64864864865	7.85585585585586	N
237	Male	51	170	90	N	N	N	N	Y	Y	15	N	N	4.38	141	7.43	0.86	2.01	196	22.29	good	237	0.7	30.8641975308642	3.17900497512438	724.517412935323	3.69651741293532	N
238	Male	69	159	61	N	Y	Y	N	N	Y	7	N	N	3.32	137	4.52	0.81	0.64	265	2.16	poor	238	1.2	24.8590735618501	5.720625	1871.5625	7.0625	N
239	Female	79	149	43	N	N	N	N	N	Y	15	N	N	2.99	103	3.08	0.92	0.9	111	26.65	good	239	0.7	20.9643605870021	3.14844444444444	379.866666666667	3.42222222222222	N
240	Male	52	166	64	N	Y	N	N	Y	Y	15	N	N	4.83	143	8.32	0.57	0.83	248	0.54	good	240	1.2	23.8894628099174	5.71373493975904	2485.97590361446	10.0240963855422	N
241	Male	67	174	86	Y	Y	N	N	Y	Y	9	N	N	4.52	130	7.77	0.8	0.82	96	1.61	poor	241	1.2	28.3553875236295	7.58048780487805	909.658536585366	9.47560975609756	N
242	Male	87	158	56	N	N	Y	N	Y	N	14	N	N	4.06	138	2.02	0.48	0.86	206	1.05	good	242	1	23.3843537414966	1.12744186046512	483.860465116279	2.34883720930233	N
243	Male	51	158	77	N	N	Y	N	N	Y	6	N	N	4.37	141	2.55	0.46	1.13	133	22.46	good	243	0.7	30.8248299319728	1.03805309734513	300.132743362832	2.25663716814159	N
244	Female	67	145	56	N	Y	N	N	N	Y	6	Y	Y	5.38	158	6.27	0.77	9.59	270	1.97	poor	244	1.2	27.471383975026	0.503430656934307	176.527632950991	0.653806047966632	Y
245	Female	74	163	39	N	N	Y	N	Y	N	6	N	N	4.77	146	5.64	0.41	0.43	45	27.72	poor	245	0.9	16.3720805907314	5.37767441860465	590.232558139535	13.1162790697674	N
246	Male	65	158	57	N	N	N	N	N	N	14	N	N	3.12	102	8.98	0.67	1.23	116	29.14	good	246	1	23.7386621315193	4.89154471544715	846.89430894309	7.30081300813008	N
247	Female	66	153	49	N	N	Y	N	Y	Y	14	N	N	3.31	97	2.05	0.98	0.94	116	19.4	good	247	1	22.206330686138	2.13723404255319	252.978723404255	2.18085106382979	N
248	Male	67	168	85	N	N	Y	N	N	Y	15	N	N	3.66	140	3.58	0.75	1.77	157	61.92	good	248	0.7	29.9835879308168	1.51694915254237	317.54802259887	2.0225988700565	N
249	Male	71	174	53	N	Y	N	N	N	N	6	N	N	3.8	103	5.62	1.11	0.65	54	19.86	poor	249	1.2	18.6082230623819	9.59723076923077	466.892307692308	8.64615384615385	N
250	Female	54	157	56	N	Y	Y	N	N	Y	14	N	N	4.41	121	3.47	1.27	1.31	89	13.01	poor	250	2	23.6652443615762	3.36404580152672	235.748091603053	2.64885496183206	N
251	Female	71	165	40	N	N	Y	Y	Y	Y	15	N	N	3.57	106	6.39	0.74	2.97	172	8.97	good	251	0.7	16.3265306122449	1.59212121212121	370.060606060606	2.15151515151515	N
252	Female	73	152	37	N	N	Y	N	Y	Y	15	N	N	3.76	149	3.51	0.28	0.6	54	28.19	good	252	1	17.908855357415	1.638	315.9	5.85	N
253	Female	64	146	56	Y	N	N	N	N	Y	6	N	N	3.08	93	5.99	0.48	4.03	150	31.42	good	253	0.7	27.120315581854	0.713449131513648	222.952853598015	1.4863523573201	N
254	Female	19	151	47	N	N	N	N	N	Y	15	N	N	3.02	87	1.27	0.8	1.6	164	43.54	good	254	0.7	21.9898923652637	0.635	130.175	0.79375	N
255	Female	67	164	59	N	N	N	N	Y	Y	15	N	N	4.44	125	1.97	0.77	1.27	194	20.65	good	255	0.7	22.7903289734443	1.1944094488189	300.929133858268	1.5511811023622	N
256	Female	73	150	43	N	Y	Y	N	N	Y	8	N	N	3.67	117	10.15	0.75	0.77	72	3.12	poor	256	3	20.703125	9.88636363636364	949.090909090909	13.1818181818182	N
257	Male	44	164	96	N	Y	Y	N	N	Y	6	N	N	3.6	100	11.09	0.89	0.64	331	1.84	poor	257	1.2	35.0112300171753	15.42203125	5735.609375	17.328125	N
258	Male	39	168	65	N	N	N	N	N	N	15	N	N	4.55	97	7.44	0.44	2.08	257	4.12	good	258	1	23.6712536295922	1.57384615384615	919.269230769231	3.57692307692308	N
259	Male	60	166	55	N	Y	Y	Y	N	N	6	N	N	3.85	114	8.92	0.9	0.96	106	21.18	poor	259	1.2	20.9839876033058	8.3625	984.916666666667	9.29166666666667	N
260	Female	44	149	54	N	N	N	N	N	N	15	N	N	4.79	151	5.22	0.7	0.6	164	42.65	good	260	0.7	25.3154542937384	6.09	1426.8	8.7	N
261	Male	84	175	85	Y	Y	Y	N	N	N	9	N	N	3.68	116	6.07	0.64	9.59	130	63.05	poor	261	1.2	27.7574872169467	0.405088633993744	82.2836287799792	0.632950990615224	N
262	Male	71	165	91	Y	N	Y	N	N	N	15	N	N	3.93	130	6.38	0.75	1.8	385	39.13	good	262	0.3	32.9795918367347	2.65833333333333	1364.61111111111	3.54444444444444	N
263	Male	68	164	72	N	N	Y	N	N	N	15	N	N	3.95	138	8.71	0.88	1.54	116	26.8	good	263	0.7	27.0841590698903	4.97714285714286	656.077922077922	5.65584415584416	N
264	Female	76	145	58	N	N	Y	N	N	Y	15	N	N	3.14	104	2.88	0.71	0.96	135	28.36	good	264	0.7	28.3038501560874	2.13	405	3	N
265	Male	66	171	100	N	N	Y	Y	Y	Y	6	N	N	4.27	105	7.05	1.17	0.86	116	24.46	poor	265	0.3	33.576508653582	9.59127906976744	950.93023255814	8.19767441860465	N
266	Male	84	175	62	N	Y	N	N	N	N	15	N	N	3.93	127	2.22	1	1.89	169	52.5	good	266	1.2	21.0372534696859	1.17460317460317	198.507936507937	1.17460317460317	N
267	Male	57	164	76	N	Y	N	N	N	N	15	N	N	5.5	116	5.73	1.32	0.95	199	23.32	good	267	1.2	28.4053375611045	7.96168421052632	1200.28421052632	6.03157894736842	N
268	Male	52	172	58	N	Y	N	N	Y	Y	15	N	N	4.04	117	4.32	0.65	1.13	116	9.42	good	268	6	20.5289216278227	2.48495575221239	443.469026548673	3.82300884955752	N
269	Female	76	145	43	N	N	Y	N	N	N	6	N	N	3.84	115	12.03	0.39	1.44	416	125.51	good	269	0.7	22.0603537981269	3.258125	3475.33333333333	8.35416666666667	N
270	Male	70	171	72	N	N	N	N	Y	Y	15	N	N	3.78	105	2.63	0.71	0.85	221	15.36	good	270	0.7	25.0297609963066	2.19682352941176	683.8	3.09411764705882	N
271	Female	74	159	37	N	Y	Y	N	Y	Y	10	N	N	3.92	119	3.33	0.98	1.02	250	9.7	good	271	1.2	16.4560064423515	3.19941176470588	816.176470588235	3.26470588235294	N
272	Female	58	161	48	N	N	Y	N	N	Y	15	N	N	3.82	116	9.6	0.81	1.2	133	26.35	good	272	1	19.8351629561233	6.48	1064	8	N
273	Female	53	149	41	N	Y	N	N	N	N	6	N	N	3.95	87	10.05	0.71	0.96	258	1.58	poor	273	1.2	20.1732526403228	7.4328125	2700.9375	10.46875	N
274	Male	67	158	85	N	N	Y	Y	N	N	15	N	N	5.26	119	5.79	0.59	1.27	106	8.43	good	274	0.7	33.6592970521542	2.68984251968504	483.259842519685	4.55905511811024	N
275	Male	54	162	86	N	N	Y	N	N	N	8	N	N	4.35	131	5.26	0.78	1.02	147	27.99	poor	275	0.3	32.4499729583559	4.02235294117647	758.058823529412	5.15686274509804	N
276	Female	63	165	52	N	N	Y	N	Y	N	12	Y	Y	3.44	108	5.2	1.39	1.19	157	15.8	poor	276	0.9	20.2448979591837	6.07394957983193	686.050420168067	4.36974789915966	Y
277	Female	57	146	55	N	N	Y	N	Y	Y	15	N	N	3.44	122	1.97	0.41	0.85	120	19.05	good	277	0.7	26.7094017094017	0.950235294117647	278.117647058824	2.31764705882353	N
278	Female	55	161	60	N	Y	Y	N	Y	Y	13	N	N	4	110	9.3	0.61	1.46	407	31.46	poor	278	1.2	23.9389897746315	3.88561643835616	2592.53424657534	6.36986301369863	N
279	Female	71	152	56	Y	N	Y	N	Y	Y	11	N	N	4.62	131	5.98	0.73	0.96	99	13.04	poor	279	0.9	25.148605395519	4.54729166666667	616.6875	6.22916666666667	N
280	Female	67	159	58	N	N	N	N	N	N	15	N	N	5.04	92	5.88	1.38	1.02	235	26.31	good	280	0.7	23.8086901719128	7.95529411764706	1354.70588235294	5.76470588235294	N
281	Male	84	175	62	N	N	Y	N	N	N	15	N	N	3.93	125	2.01	0.6	1.65	150	40.12	good	281	1	21.0372534696859	0.730909090909091	182.727272727273	1.21818181818182	N
282	Female	74	160	49	N	Y	N	N	Y	N	6	N	N	3.11	127	7.9	0.19	1.38	326	1.62	poor	282	1.2	20.4152249134948	1.08768115942029	1866.23188405797	5.72463768115942	N
283	Male	42	170	96	N	Y	Y	N	N	N	6	N	N	3.41	106	10.78	0.75	1.86	179	20.25	poor	283	1.2	32.716049382716	4.34677419354839	1037.43010752688	5.79569892473118	N
284	Female	65	163	44	N	Y	Y	N	N	N	7	N	N	4.6	116	8.19	1.51	0.71	167	84.82	poor	284	1.2	18.0427010591734	17.4181690140845	1926.38028169014	11.5352112676056	N
285	Male	75	167	98	N	Y	Y	N	N	N	14	N	N	4.57	143	4.65	0.66	1.17	72	4.26	poor	285	1.2	34.472852628555	2.62307692307692	286.153846153846	3.97435897435897	N
286	Male	78	167	92	N	N	N	N	N	N	15	Y	N	4.76	126	4.78	0.45	0.82	165	18.04	poor	286	0.9	32.5576941491908	2.62317073170732	961.829268292683	5.82926829268293	Y
287	Male	25	175	89	N	Y	N	N	N	N	6	N	N	4.05	131	4.55	0.53	0.78	226	26.59	poor	287	3	28.9262235208181	3.09166666666667	1318.33333333333	5.83333333333333	N
288	Male	69	171	71	N	Y	Y	N	N	N	6	N	N	2.47	67	5.59	0.07	0.15	243	48.09	poor	288	1.2	24.7245200085467	2.60866666666667	9055.8	37.2666666666667	N
289	Male	47	167	68	N	Y	N	N	Y	N	7	N	N	4.08	78	6.75	0.62	2	333	19.05	good	289	1.2	24.8970602317342	2.0925	1123.875	3.375	N
290	Male	61	174	73	N	N	Y	N	N	Y	15	N	N	5.6	118	4.22	1.13	1.54	162	23.3	good	290	0.3	24.515595463138	3.09649350649351	443.922077922078	2.74025974025974	N
291	Male	56	159	100	N	N	N	N	Y	Y	13	N	Y	2.99	127	11.74	2.46	1.9	157	11.52	poor	291	1	38.5140576310353	15.2002105263158	970.094736842105	6.17894736842105	Y
292	Male	44	175	68	N	N	N	N	Y	Y	15	N	N	4.34	130	6.44	0.84	2.81	177	42.59	good	292	0.7	22.7903579254931	1.92512455516014	405.651245551601	2.29181494661922	N
293	Male	74	169	56	N	N	Y	N	Y	N	15	N	N	4.11	125	0.72	0.98	0.8	94	17.43	good	293	1	20.5986080334571	0.882	84.6	0.9	N
294	Female	67	157	48	N	N	Y	N	N	N	15	N	N	4.4	141	4.95	0.93	1.65	186	23.23	good	294	1	20.7967298935064	2.79	558	3	N
295	Female	71	164	37	N	N	N	N	N	N	15	N	N	4.87	112	3.38	0.86	1.46	270	30.24	good	295	0.7	15.5238472717664	1.99095890410959	625.068493150685	2.31506849315068	N
296	Female	73	165	46	N	N	N	N	N	N	12	Y	Y	3.24	100	3.49	0.81	1.97	118	16.69	good	296	1	18.2857142857143	1.43497461928934	209.045685279188	1.77157360406091	Y
297	Male	86	161	91	N	N	N	Y	N	Y	15	N	N	3.58	103	2.55	0.94	1.31	162	36.07	good	297	0.7	34.5405423891112	1.82977099236641	315.343511450382	1.94656488549618	N
298	Male	71	167	82	N	N	Y	N	N	Y	14	Y	Y	4.75	120	6.46	0.3	0.97	81	8.6	good	298	0.7	29.3657633502506	1.9979381443299	539.443298969072	6.65979381443299	Y
299	Male	56	162	52	N	N	N	N	Y	Y	15	N	N	4.36	140	4.82	0.69	1.54	184	18.33	good	299	1	20.9572742022715	2.15961038961039	575.896103896104	3.12987012987013	N
300	Female	70	150	52	N	N	Y	Y	N	Y	12	Y	N	2.87	82	9.79	0.56	0.24	199	84.74	poor	300	0.9	24.21875	22.8433333333333	8117.54166666667	40.7916666666667	Y
301	Male	45	169	58	Y	N	N	N	Y	N	12	N	N	3.58	98	11.96	1.29	2.43	116	37.68	poor	301	0.9	21.2228082768952	6.34913580246914	570.930041152263	4.92181069958848	N
302	Male	31	174	51	N	N	N	N	N	N	15	N	N	4.31	135	4.8	0.57	1.56	287	22.97	good	302	1	18.0174858223062	1.75384615384615	883.076923076923	3.07692307692308	N
303	Male	56	171	62	N	N	Y	N	Y	Y	15	N	N	4.52	126	5.35	1.06	1.9	147	18.87	good	303	1	21.9773511187082	2.98473684210526	413.921052631579	2.81578947368421	N
304	Male	81	167	84	N	N	Y	N	N	N	12	N	N	3.56	109	8.17	0.8	0.6	431	23.82	good	304	0.7	30.0041495100386	10.8933333333333	5868.78333333333	13.6166666666667	N
305	Male	80	172	61	N	Y	N	N	N	N	14	N	N	5.1	149	4.32	1.11	3.5	189	29.72	good	305	6	21.4346093466973	1.37005714285714	233.28	1.23428571428571	N
306	Male	67	164	93	N	Y	N	N	N	N	7	N	N	2.9	135	14.14	1.27	1.86	235	36.5	good	306	1.2	34.0203461487647	9.6547311827957	1786.50537634409	7.60215053763441	N
307	Male	65	158	69	N	Y	N	N	N	N	6	N	N	3.93	118	8.06	1.45	0.7	209	24.85	poor	307	3	27.9903628117914	16.6957142857143	2406.48571428571	11.5142857142857	N
308	Male	70	158	94	N	N	Y	N	N	N	15	N	N	4.75	140	7.91	1.33	0.76	69	26.26	good	308	1	36.8480725623583	13.8425	718.144736842105	10.4078947368421	N
309	Male	78	174	75	N	N	Y	N	Y	N	15	N	N	4.41	126	3.48	0.42	1.27	226	0.62	good	309	0.7	25.1063327032136	1.15086614173228	619.275590551181	2.74015748031496	N
310	Male	59	160	67	N	Y	N	N	N	N	15	N	N	3.92	127	6	0.6	1.32	240	5.03	good	310	4	26.643598615917	2.72727272727273	1090.90909090909	4.54545454545454	N
311	Male	59	159	94	N	N	N	N	N	N	15	N	N	4.68	136	3.84	1.28	1.64	162	1.55	good	311	0.3	36.4132908511607	2.99707317073171	379.317073170732	2.34146341463415	N
312	Male	30	164	95	N	Y	N	N	N	N	6	N	N	4.26	128	9.96	1.44	0.5	142	146.13	good	312	1.2	34.6809353943718	28.6848	2828.64	19.92	N
313	Male	74	165	90	Y	Y	Y	N	N	N	6	N	N	3.93	125	15.91	1.12	1.07	155	66.86	poor	313	1.2	32.6530612244898	16.6534579439252	2304.71962616822	14.8691588785047	N
314	Male	59	169	67	N	N	Y	Y	Y	Y	12	N	N	3.57	113	10.6	2.16	1.54	174	22.61	poor	314	0.9	24.0317093723667	14.8675324675325	1197.66233766234	6.88311688311688	N
315	Male	78	158	94	N	N	N	N	N	N	13	N	N	3.68	123	2.89	0.68	1.42	370	0.5	good	315	1	36.8480725623583	1.38394366197183	753.028169014084	2.03521126760563	N
316	Female	71	153	54	N	N	N	N	N	N	10	N	N	3.97	105	0	0.75	1.39	125	1.2	good	316	0.7	24.0882231171666	0	0	0	N
317	Male	69	159	56	N	N	N	N	N	N	15	N	N	5.88	99	5	0.97	1.18	402	36.53	good	317	1	23.1084345786212	4.11016949152542	1703.38983050847	4.23728813559322	N
318	Male	80	165	76	N	Y	Y	N	N	Y	15	N	N	4.71	141	6.86	0.95	1.92	150	25.77	poor	318	1.2	28.0816326530612	3.39427083333333	535.9375	3.57291666666667	N
319	Female	28	158	48	N	N	Y	N	N	N	10	N	N	3.03	128	16.9	1.87	0.82	169	60.03	good	319	1	20.5498866213152	38.540243902439	3483.0487804878	20.609756097561	N
320	Male	58	161	91	N	Y	N	N	N	N	15	N	N	3.3	72	2.8	0.14	0.32	142	5.95	good	320	1.2	34.5405423891112	1.225	1242.5	8.75	N
321	Male	82	169	81	N	Y	N	N	N	Y	6	N	N	4.01	118	3.79	0.59	0.68	167	7.1	poor	321	2	28.4011110764333	3.28838235294118	930.779411764706	5.57352941176471	N
322	Male	67	175	69	Y	N	N	N	N	N	15	N	N	3.34	96	11.7	1.5	0.59	89	38.39	poor	322	0.9	23.0825420014609	29.7457627118644	1764.91525423729	19.8305084745763	N
323	Female	49	162	57	N	N	N	N	N	N	6	N	N	4.46	101	11.64	1.74	1.28	279	45.32	good	323	0.7	22.6473769605192	15.823125	2537.15625	9.09375	N
324	Male	68	162	86	N	Y	Y	N	Y	Y	15	N	N	3.19	99	5.2	0.44	0.82	96	2.16	poor	324	4	32.4499729583559	2.79024390243902	608.780487804878	6.34146341463415	N
325	Female	73	162	49	N	Y	N	N	N	N	6	N	N	1.9	66	7.7	0.05	0.62	164	57.86	good	325	1.2	19.9432125473229	0.620967741935484	2036.77419354839	12.4193548387097	N
326	Female	60	162	59	N	Y	Y	Y	N	N	15	N	N	2.67	65	6.58	0.38	0.71	177	40.45	good	326	6	23.3234180638183	3.52169014084507	1640.3661971831	9.26760563380282	N
327	Male	65	160	68	N	N	N	N	N	N	15	N	N	3.64	111	6.57	0.74	2.17	245	27.34	good	327	0.7	26.9896193771626	2.24046082949309	741.774193548387	3.02764976958525	N
328	Male	74	166	65	N	Y	Y	N	N	N	13	N	N	3.33	107	3.06	1.02	1.4	177	36.42	good	328	1.2	24.2122933884298	2.22942857142857	386.871428571429	2.18571428571429	N
329	Female	57	158	39	N	N	Y	N	N	N	14	N	N	3.89	139	2.62	1.42	1.92	179	24.63	good	329	0.7	17.3611111111111	1.93770833333333	244.260416666667	1.36458333333333	N
330	Male	29	165	58	N	N	N	N	N	N	14	N	N	3.62	114	2.24	0.68	1.07	191	29.32	good	330	0.7	22.2040816326531	1.42355140186916	399.85046728972	2.09345794392523	N
331	Male	54	174	63	N	N	N	N	N	N	15	N	N	3.88	136	3.51	0.86	1.28	138	22.36	good	331	0.7	21.5619092627599	2.35828125	378.421875	2.7421875	N
332	Male	63	166	54	N	N	N	N	N	N	14	N	N	4.2	133	3.01	1.6	1.54	174	24.39	good	332	1	20.6611570247934	3.12727272727273	340.090909090909	1.95454545454545	N
333	Female	60	152	50	N	Y	N	N	N	N	13	N	N	3.16	79	2.38	0.77	0.96	118	26.76	good	333	1.2	22.8623685413809	1.90895833333333	292.541666666667	2.47916666666667	N
334	Female	61	153	36	N	N	N	N	N	N	13	N	N	2.99	105	6.13	0.63	1.39	152	30.81	good	334	0.7	17.3134103654635	2.77834532374101	670.330935251799	4.41007194244604	N
335	Male	68	166	60	N	Y	Y	N	N	N	15	N	N	4.21	133	3.25	0.44	0.9	118	17.62	good	335	1.2	22.5981404958678	1.58888888888889	426.111111111111	3.61111111111111	N
336	Male	65	175	57	N	Y	N	N	N	N	12	N	N	4.2	115	8.78	1.53	1.92	150	39.46	good	336	1.2	19.5763330898466	6.9965625	685.9375	4.57291666666667	N
337	Male	79	161	76	N	N	Y	Y	N	N	13	N	N	3.61	112	1.41	0.21	1.11	135	118.49	good	337	1	29.4107588659759	0.266756756756757	171.486486486486	1.27027027027027	N
338	Male	75	170	88	N	N	N	N	N	N	13	N	N	4.08	108	1.79	0.96	0.87	243	2.17	good	338	0.7	30.2469135802469	1.9751724137931	499.965517241379	2.05747126436782	N
339	Male	62	160	90	N	N	Y	Y	N	N	10	N	N	2.29	79	6.9	0.26	0.73	206	130.27	good	339	0.7	34.6020761245675	2.45753424657534	1947.12328767123	9.45205479452055	N
340	Male	63	159	70	N	N	N	N	N	N	12	N	N	2.28	84	7.64	0.48	1.79	86	27.61	good	340	0.7	28.0102237316621	2.04871508379888	367.061452513966	4.26815642458101	N
341	Male	80	175	84	N	Y	N	N	N	N	11	N	N	1.96	86	2.08	0.99	0.62	101	46.43	good	341	1.2	27.4653031409788	3.32129032258065	338.838709677419	3.35483870967742	N
342	Male	68	164	72	N	Y	N	N	N	N	15	N	N	4.18	135	3.13	0.48	0.97	142	22.9	good	342	3	27.0841590698903	1.54886597938144	458.20618556701	3.22680412371134	N
343	Male	84	172	60	N	N	Y	N	N	N	14	N	N	4.16	128	3.66	0.75	1.58	172	33.52	good	343	1	21.1327134404057	1.7373417721519	398.430379746835	2.31645569620253	N
344	Male	54	160	84	Y	N	N	Y	N	N	11	N	N	4.14	131	11.71	1.13	2.76	216	244.61	good	344	1	32.5259515570934	4.7943115942029	916.434782608696	4.24275362318841	N
345	Male	56	175	58	N	N	N	N	Y	N	12	N	N	3.21	97	4.89	1.3	0.33	133	44.28	good	345	0.7	19.8685171658145	19.2636363636364	1970.81818181818	14.8181818181818	N
346	Male	84	174	98	N	Y	Y	N	N	N	14	N	N	4.16	135	4.95	0.89	0.96	221	34.54	good	346	1.2	31.8998109640832	4.5890625	1139.53125	5.15625	N
347	Female	52	153	51	N	N	N	N	N	N	14	N	N	3.35	99	5.61	0.57	0.6	79	28.31	good	347	0.7	22.9590876585494	5.3295	738.65	9.35	N
348	Female	53	160	57	N	N	N	N	N	N	15	N	N	3.48	121	2.92	0.55	0.86	169	22.07	good	348	0.7	23.1833910034602	1.86744186046512	573.813953488372	3.3953488372093	N
349	Male	81	173	76	N	N	Y	N	N	N	14	N	N	3.5	107	3.1	0.74	0.99	103	28.89	good	349	0.7	25.680074054167	2.31717171717172	322.525252525253	3.13131313131313	N
350	Male	68	158	78	N	Y	N	N	N	N	6	N	N	1.64	67	8.66	0.03	0.45	162	54.96	good	350	1.2	31.1791383219955	0.577333333333333	3117.6	19.2444444444444	N
351	Female	68	162	49	N	N	N	N	N	N	14	N	N	3.85	92	5.19	1.04	1.14	130	25.61	good	351	0.7	19.9432125473229	4.73473684210526	591.842105263158	4.55263157894737	N
352	Male	56	168	53	N	N	N	N	N	N	13	N	N	3.27	116	7.33	1.01	0.64	59	5.87	good	352	0.7	19.8838530488575	11.56765625	675.734375	11.453125	N
353	Female	51	148	52	N	Y	N	N	N	N	14	N	N	3.46	96	3.52	1.28	1.1	186	11.75	good	353	2	24.8357634994392	4.096	595.2	3.2	N
354	Female	73	147	35	N	Y	N	N	N	N	13	N	N	3.11	104	4.7	0.74	1.49	182	37.21	good	354	1.2	18.2563187147552	2.33422818791946	574.093959731544	3.15436241610738	N
355	Male	68	172	88	N	N	N	N	N	N	14	N	N	4.13	122	8.32	0.97	1.03	231	22.99	good	355	0.7	29.585798816568	7.83533980582524	1865.94174757282	8.07766990291262	N
356	Female	73	153	56	N	N	Y	N	N	N	15	N	N	4.16	126	3.96	0.62	1.33	152	12.22	good	356	0.7	24.8409800895781	1.84601503759398	452.571428571428	2.97744360902256	N
357	Male	79	158	99	N	N	N	Y	N	Y	14	Y	N	4.72	134	4.2	0.66	1.37	213	12.07	good	357	0.7	38.6196145124717	2.02335766423358	652.992700729927	3.06569343065693	Y
358	Male	78	174	55	N	N	Y	Y	N	N	12	N	Y	3.09	89	1.87	0.61	0.64	138	33.7	good	358	1	19.1989603024575	1.78234375	403.21875	2.921875	Y
359	Male	58	165	83	N	N	N	N	N	N	14	N	N	4.81	107	7.29	0.85	1.93	113	5.84	good	359	1	30.3673469387755	3.21062176165803	426.823834196891	3.77720207253886	N
360	Female	63	165	45	N	Y	N	N	N	N	12	N	N	3.11	106	7.01	0.61	2.99	213	29.79	good	360	1.2	17.9591836734694	1.43013377926421	499.374581939799	2.34448160535117	N
361	Male	74	175	57	N	N	N	N	N	N	14	N	N	5.03	134	0.77	0.45	1.61	199	33.23	good	361	0.7	19.5763330898466	0.215217391304348	95.1739130434783	0.478260869565217	N
362	Male	79	170	73	N	N	N	N	N	N	15	N	N	4.23	130	3.94	0.68	1.5	172	18.46	good	362	0.7	25.6172839506173	1.78613333333333	451.786666666667	2.62666666666667	N
363	Female	45	153	55	N	N	N	N	N	N	14	N	N	4.25	131	4.55	0.68	1.64	103	14.67	good	363	0.7	24.4646016033724	1.88658536585366	285.762195121951	2.77439024390244	N
364	Male	78	169	92	N	N	Y	Y	N	N	10	N	N	2.27	92	2.49	0.26	1.26	160	60.01	good	364	0.7	31.8342124153428	0.513809523809524	316.190476190476	1.97619047619048	N
365	Male	54	166	95	N	N	N	N	N	N	13	N	N	4.16	124	7.08	0.74	0.66	253	29.35	good	365	0.7	33.8972107438017	7.93818181818182	2714	10.7272727272727	N
366	Male	56	165	83	N	N	N	N	N	N	13	N	N	4.16	93	3.06	0.31	1.2	138	0.54	good	366	0.7	30.3673469387755	0.7905	351.9	2.55	N
367	Male	61	167	81	Y	N	Y	N	N	N	11	N	N	4.34	139	14.36	0.46	1.57	402	57.86	good	367	0.3	29.0465702703565	4.20738853503185	3676.89171974522	9.14649681528662	N
368	Male	57	165	90	N	N	N	N	N	N	14	N	N	4.17	129	5.47	0.6	1	223	26.26	good	368	1	32.6530612244898	3.282	1219.81	5.47	N
369	Male	68	161	81	N	N	Y	N	N	N	14	N	N	3.94	120	6.2	0.43	0.62	45	25.26	good	369	0.7	31.120686707021	4.3	450	10	N
370	Male	66	173	81	N	N	Y	N	N	N	14	N	N	3.61	106	5.21	0.56	1.33	91	17.78	good	370	1	27.1731016154558	2.19368421052632	356.473684210526	3.91729323308271	N
371	Female	77	156	44	N	N	N	N	N	N	15	N	N	3.42	116	2.08	0.92	1.14	201	16.35	good	371	0.7	19.5964581216432	1.67859649122807	366.736842105263	1.82456140350877	N
372	Female	84	148	56	N	Y	Y	N	N	N	14	N	N	3.54	110	2.12	0.62	1.69	123	27.48	good	372	1.2	26.4380708219837	0.777751479289941	154.295857988166	1.25443786982249	N
373	Male	28	162	65	N	Y	N	N	N	N	10	N	N	6.79	179	15.92	0.48	0.58	666	77.56	good	373	3	25.3515413737155	13.1751724137931	18280.5517241379	27.448275862069	N
374	Male	83	163	54	N	N	N	N	N	N	11	N	N	2.67	83	0.95	0.21	0.81	103	44.74	good	374	0.7	21.3839419960573	0.246296296296296	120.802469135802	1.17283950617284	N
375	Male	65	166	87	Y	N	N	Y	N	N	13	N	N	3.88	91	1.54	0.63	0.61	57	54.21	good	375	1	31.3145661157025	1.59049180327869	143.901639344262	2.52459016393443	N
376	Male	64	166	89	N	Y	Y	N	N	N	12	N	N	3.23	113	6.33	0.7	0.35	123	25.42	good	376	3	31.9602272727273	12.66	2224.54285714286	18.0857142857143	N
377	Female	62	164	53	N	N	Y	Y	N	N	12	N	N	2.8	92	0.86	0.45	0.77	125	55.65	good	377	0.7	20.8085612366231	0.502597402597403	139.61038961039	1.11688311688312	N
378	Female	88	160	42	N	N	N	N	N	N	12	N	N	3.08	87	1.91	0.98	0.81	145	39.26	good	378	1	17.9930795847751	2.31086419753086	341.913580246914	2.35802469135802	N
379	Male	70	164	95	N	N	N	N	N	N	12	N	N	2.46	84	4.32	0.92	1	128	28.18	good	379	0.7	34.6809353943718	3.9744	552.96	4.32	N
380	Female	61	147	57	N	Y	N	N	N	N	11	N	N	3.13	92	8.08	0.27	0.76	116	34.26	good	380	1.2	27.1816300864132	2.87052631578947	1233.26315789474	10.6315789473684	N
381	Female	75	153	47	N	N	Y	N	N	N	14	N	N	4.23	115	7.04	0.95	1.19	235	28.41	good	381	0.7	21.4535737137265	5.62016806722689	1390.25210084034	5.91596638655462	N
382	Female	37	145	40	N	N	Y	N	N	N	11	N	N	2.39	55	0.35	0.38	0.48	81	0.7	good	382	0.7	20.8116545265349	0.277083333333333	59.0625	0.729166666666667	N
383	Male	58	165	87	N	N	N	N	N	N	14	N	N	3.34	122	2.34	0.72	0.67	118	24.69	good	383	0.7	31.6734693877551	2.51462686567164	412.119402985075	3.49253731343284	N
384	Male	38	174	52	N	Y	N	N	N	N	10	N	N	4.32	129	16.39	0.64	2.23	390	44.8	good	384	1.2	18.312854442344	4.70385650224215	2866.41255605381	7.34977578475336	N
385	Male	79	174	77	N	N	Y	N	N	N	10	N	N	2.64	95	6.18	0.42	0.88	118	15.45	good	385	1	25.6970699432892	2.94954545454545	828.681818181818	7.02272727272727	N
386	Male	83	169	52	N	N	N	Y	N	N	12	N	N	4.25	87	5.13	1.58	1.32	208	0.8	good	386	0.7	19.3502075465809	6.14045454545454	808.363636363636	3.88636363636364	N
387	Male	91	159	98	N	N	N	N	N	N	14	N	N	4.32	141	4.75	0.41	3.04	182	48.79	good	387	0.7	37.8138020377438	0.640625	284.375	1.5625	N
388	Male	76	163	84	N	N	Y	N	N	N	14	N	N	4.2	142	2.22	0.79	0.92	179	25.87	good	388	0.7	31.4076648067092	1.90630434782609	431.934782608696	2.41304347826087	N
389	Male	94	169	50	N	N	N	N	N	N	13	N	N	3.74	111	3.33	1.06	1.04	177	95.25	good	389	0.7	18.7260073031428	3.39403846153846	566.740384615385	3.20192307692308	N
390	Male	73	160	74	N	Y	N	N	N	N	14	N	N	5.15	150	8.49	0.58	1.61	196	20.11	good	390	1.2	29.0657439446367	3.05850931677019	1033.5652173913	5.27329192546584	N
391	Male	61	168	88	N	Y	N	N	N	N	15	N	N	4.38	135	3.8	0.56	1.06	201	30.33	good	391	6	30.9304380760005	2.00754716981132	720.566037735849	3.58490566037736	N
392	Male	69	160	82	Y	N	Y	N	N	N	15	N	N	4.7	110	3.12	1.01	1.65	130	19.07	good	392	0.7	31.8339100346021	1.90981818181818	245.818181818182	1.89090909090909	N
393	Male	46	169	70	Y	N	Y	N	N	N	9	N	N	2.15	89	6.24	0.27	1.16	240	19.44	good	393	0.7	24.9680097375238	1.45241379310345	1291.03448275862	5.37931034482759	N
394	Female	26	151	37	N	N	N	N	N	N	9	N	N	3.14	93	7.25	0.18	0.45	226	54.97	good	394	0.7	18.1320165117087	2.9	3641.11111111111	16.1111111111111	N
395	Male	78	162	85	N	Y	Y	N	N	N	13	N	N	3.08	103	4.42	0.41	1.21	152	24.31	good	395	1.2	32.1119524067063	1.49768595041322	555.239669421488	3.65289256198347	N
396	Female	61	157	44	N	N	N	N	N	N	14	N	N	3.83	118	3.93	0.81	2.2	319	26.68	good	396	1	19.3624726594715	1.44695454545455	569.85	1.78636363636364	N
397	Female	79	160	37	N	N	Y	N	N	N	14	N	N	4.38	99	3.5	0.97	0.89	179	31.1	good	397	0.7	16.2629757785467	3.81460674157303	703.932584269663	3.93258426966292	N
398	Male	62	161	86	N	N	Y	Y	N	N	12	N	N	3.72	90	7.89	0.64	0.73	228	48.77	good	398	1	32.8306145480661	6.9172602739726	2464.27397260274	10.8082191780822	N
399	Female	72	150	47	N	N	N	N	N	N	15	N	N	4.85	131	5.79	0.67	1.7	196	20.87	good	399	0.7	22.265625	2.28194117647059	667.552941176471	3.40588235294118	N
400	Female	87	160	45	N	N	N	N	N	N	14	N	N	3.35	112	4.31	0.88	1	167	44.77	good	400	0.7	19.0311418685121	3.7928	719.77	4.31	N
401	Male	57	159	95	N	N	Y	N	Y	N	13	N	N	3.94	79	2.03	0.32	1.45	155	57.37	good	401	0.7	36.7634186478065	0.448	217	1.4	N
402	Male	78	174	67	N	Y	N	N	N	N	15	N	N	4.13	126	1.22	0.58	0.84	91	11.05	good	402	1.2	22.7433837429112	0.842380952380952	132.166666666667	1.45238095238095	N
403	Male	63	159	80	Y	N	N	N	N	N	14	N	N	4.18	124	2.5	0.85	1.99	267	31.08	good	403	1	31.5115016981198	1.0678391959799	335.427135678392	1.25628140703518	N
404	Male	68	168	53	N	N	N	N	N	N	15	N	N	4.2	123	5.25	0.89	1.54	399	29.03	good	404	0.7	19.8838530488575	3.03409090909091	1360.22727272727	3.40909090909091	N
405	Male	60	164	61	N	N	N	N	N	N	15	N	N	4.25	131	4.8	0.81	1.37	142	20.31	good	405	1	23.4509182190514	2.83795620437956	497.518248175182	3.5036496350365	N
406	Male	72	174	78	N	N	N	N	N	N	15	N	N	4.18	130	3.66	0.61	1.22	174	14.76	good	406	0.7	25.992438563327	1.83	522	3	N
407	Male	72	159	75	N	N	N	N	N	N	15	N	N	4.3	133	3.23	0.62	1.54	182	15.72	good	407	1	29.7608627148909	1.30038961038961	381.727272727273	2.0974025974026	N
408	Male	66	161	55	N	N	Y	N	N	N	15	N	N	4.32	133	5.64	0.86	1.83	142	20.95	good	408	0.7	22.2290619335864	2.65049180327869	437.639344262295	3.08196721311475	N
409	Male	76	158	100	Y	Y	N	N	N	N	13	Y	Y	4.21	125	3.42	0.78	2.45	240	33.51	good	409	1.2	38.9739229024943	1.08881632653061	335.020408163265	1.39591836734694	Y
410	Male	84	175	57	N	N	Y	N	N	N	13	N	N	3.64	109	7.19	0.78	1.97	338	50.46	good	410	1	19.5763330898466	2.84680203045685	1233.61421319797	3.6497461928934	N
411	Male	84	173	54	N	N	Y	N	N	N	14	N	N	4.32	130	1.53	0.66	1.38	213	14.92	good	411	0.7	19.1107527844964	0.731739130434783	236.152173913043	1.10869565217391	N
412	Male	73	175	93	N	N	N	N	N	N	12	N	N	3.42	105	9.41	0.75	0.86	294	86.36	good	412	0.7	30.0949598246896	8.20639534883721	3216.90697674419	10.9418604651163	N
413	Female	69	149	42	N	Y	Y	N	N	N	14	N	N	3.5	105	4.1	0.69	1.09	62	22.7	good	413	1.2	20.5688066136624	2.5954128440367	233.211009174312	3.76146788990826	N
414	Male	71	167	89	N	Y	N	N	N	N	15	N	N	3.98	127	3.51	0.62	1.31	116	37.9	good	414	1.2	31.6001149095088	1.6612213740458	310.809160305343	2.6793893129771	N
415	Male	83	168	63	N	N	Y	N	Y	N	14	N	N	4.18	126	3.58	0.8	1.63	169	106.96	good	415	0.7	23.0400201994698	1.75705521472393	371.177914110429	2.19631901840491	N
416	Male	66	166	77	N	N	N	N	N	N	14	N	N	4.03	123	4.6	0.88	1.06	164	62.52	good	416	0.7	28.0862603305785	3.8188679245283	711.698113207547	4.33962264150943	N
417	Female	73	147	41	N	N	N	N	N	N	15	N	N	3.59	111	5.43	0.74	1.33	167	26.38	good	417	0.7	20.6904945433892	3.0212030075188	681.812030075188	4.08270676691729	N
418	Male	52	175	59	N	N	N	N	N	N	11	N	N	3.67	106	11.59	0.97	1.5	277	45.81	good	418	0.7	20.1607012417823	7.49486666666667	2140.28666666667	7.72666666666667	N
419	Male	59	173	63	N	Y	N	N	N	N	15	N	N	4.38	133	4.08	0.72	1.47	160	21.4	good	419	1.2	21.7982023948162	1.99836734693878	444.081632653061	2.77551020408163	N
420	Male	83	162	53	N	Y	N	N	N	N	15	N	N	4.14	124	0.42	0.62	1.75	106	27.42	good	420	6	21.295294753921	0.1488	25.44	0.24	N
421	Male	80	170	74	N	N	N	N	N	N	15	N	N	4.22	130	2.11	0.59	1.56	128	17.57	good	421	1	25.9259259259259	0.79801282051282	173.128205128205	1.3525641025641	N
422	Male	45	167	75	N	Y	N	N	N	N	11	N	N	5.09	104	20.13	1.26	1.49	394	26.62	good	422	1.2	27.1314117909924	17.0226845637584	5322.96644295302	13.510067114094	N
423	Male	71	169	51	N	Y	Y	N	N	N	12	N	N	3.58	102	10.41	0.3	1.78	199	22.38	good	423	2	19.0381074248619	1.75449438202247	1163.81460674157	5.84831460674157	N
424	Male	77	170	82	N	N	N	N	N	N	14	N	N	4.74	135	2.65	0.93	1.62	380	19.82	good	424	0.7	28.3950617283951	1.5212962962963	621.604938271605	1.6358024691358	N
425	Male	66	162	60	N	N	Y	N	N	N	15	N	N	4.04	116	4.96	0.96	0.7	164	29.45	good	425	1	23.6614386154678	6.80228571428571	1162.05714285714	7.08571428571429	N
426	Male	66	167	93	N	N	N	Y	N	N	14	N	Y	4.54	137	2.88	0.94	1.25	162	1.83	good	426	1	32.8768872290849	2.16576	373.248	2.304	Y
427	Male	47	175	51	N	N	Y	N	N	Y	13	N	N	3.52	110	9.94	0.55	1.22	226	38.92	good	427	1	17.8232286340394	4.48114754098361	1841.34426229508	8.14754098360656	N
428	Female	61	164	56	N	N	N	N	N	N	15	N	N	4.11	124	5.11	0.88	1.53	179	27.61	good	428	1	21.7994451050337	2.93908496732026	597.83660130719	3.33986928104575	N
429	Male	76	171	72	N	Y	Y	N	N	N	15	N	N	4.23	131	4.87	0.71	0.89	174	18.9	good	429	1.2	25.0297609963066	3.88505617977528	952.112359550562	5.47191011235955	N
430	Male	82	163	92	N	N	N	N	N	N	15	N	N	4.16	129	3.71	0.7	1.53	186	27.71	good	430	0.7	34.0806575562164	1.69738562091503	451.019607843137	2.42483660130719	N
431	Female	76	147	56	N	N	Y	N	N	N	12	N	N	3.31	104	3.58	0.56	0.42	45	32.07	good	431	0.7	26.7759341149742	4.77333333333333	383.571428571429	8.52380952380952	N
432	Male	71	175	83	N	N	Y	N	N	N	14	N	N	4.12	127	4.09	0.69	0.87	218	38.08	good	432	0.7	27.173119065011	3.24379310344828	1024.85057471264	4.70114942528736	N
433	Male	85	175	95	N	N	Y	N	N	N	12	N	N	3.34	103	4.77	0.73	0.5	235	64.9	good	433	1	30.6793279766253	6.9642	2241.9	9.54	N
434	Male	87	166	50	N	Y	N	N	N	N	14	N	N	4.16	125	3.88	0.89	2.98	186	40.46	good	434	1.2	19.3698347107438	1.15879194630872	242.174496644295	1.30201342281879	N
435	Male	76	169	84	N	N	Y	N	N	N	15	N	N	4.13	129	3.84	0.66	1.41	172	17.71	good	435	0.7	29.3374114415905	1.79744680851064	468.425531914894	2.72340425531915	N
436	Male	50	172	59	N	Y	N	N	N	N	15	N	N	4.51	131	3.29	0.79	1.64	169	19.44	good	436	1.2	20.8308175341142	1.58481707317073	339.030487804878	2.00609756097561	N
437	Female	80	145	40	N	N	N	N	N	N	12	N	N	3.35	110	8.64	0.62	0.75	111	37.16	good	437	0.7	20.8116545265349	7.1424	1278.72	11.52	N
438	Male	70	170	80	N	Y	N	N	N	N	15	N	N	4.15	129	4.53	0.76	1.6	150	19.17	good	438	1.2	27.7777777777778	2.15175	424.6875	2.83125	N
439	Female	86	162	57	N	N	Y	N	N	N	10	N	N	3.5	106	14.29	0.87	0.64	172	58.31	good	439	0.7	22.6473769605192	19.42546875	3840.4375	22.328125	N
440	Male	71	169	100	N	N	Y	N	N	N	13	N	N	3.96	122	8.29	0.93	1.46	328	31.55	good	440	0.7	34.3310133890952	5.28061643835616	1862.41095890411	5.67808219178082	N
441	Male	59	161	54	N	N	N	N	N	N	15	N	N	4.33	128	3.28	0.77	2.93	111	1.5	good	441	0.7	21.8870763653774	0.8619795221843	124.259385665529	1.11945392491468	N
442	Male	66	158	55	N	N	Y	N	N	N	15	N	N	4.33	132	3.48	0.81	1.88	145	19.25	good	442	1	23.0300453514739	1.49936170212766	268.404255319149	1.85106382978723	N
443	Male	79	164	90	N	N	Y	Y	N	N	15	N	N	4.26	130	4.08	0.73	1.69	182	21.03	good	443	0.7	33.0294622803541	1.76236686390533	439.384615384615	2.41420118343195	N
444	Male	87	164	89	N	Y	N	Y	N	N	15	N	N	4.01	124	0.8	0.58	1.15	142	31.32	good	444	1.2	32.6991676575505	0.403478260869565	98.7826086956522	0.695652173913044	N
445	Male	74	158	50	N	N	N	N	N	N	15	N	N	4.32	132	1.47	0.7	1.25	186	14.59	good	445	0.7	21.2585034013605	0.8232	218.736	1.176	N
